# Supplementary material for: Concealed Inherited Cardiomyopathies Detected in Cardio-Oncology Screening
Source: J Clin Med. 2023 Dec 19;13(1):2. doi: 10.3390/jcm13010002 (PMC10780282; doi:10.3390/jcm13010002)
Supplement: Supplementary file 1 [file jcm-13-00002-s001.zip]

Archive with 1 entries (1 files):
- jcm-2727304-supplementary.pdf
